# Supplementary material for: A cross-sectional evaluation of five warfarin anticoagulation services in Uganda and South Africa
Source: PLoS One. 2020 Jan 29;15(1):e0227458. doi: 10.1371/journal.pone.0227458 (PMC6988943; doi:10.1371/journal.pone.0227458)
Supplement: S1 Data — (XLSX) [file pone.0227458.s002.xlsx]

## Sheet: WarPATHAuditTTR
record_id	INR	Days from day_0
3-1	3.45	0
3-1	3.88	28
3-1	2.85	42
3-1	6.10	111
3-10	2.42	0
3-10	1.73	28
3-10	2.73	39
3-10	3.48	67
3-10	5.10	95
3-100	1.24	0
3-100	3.08	7
3-100	4.49	21
3-100	8.50	42
3-100	1.14	49
3-100	2.55	56
3-100	4.41	70
3-100	2.44	84
3-100	4.86	112
3-100	3.65	133
3-100	2.00	154
3-100	2.16	182
3-100	2.03	210
3-100	2.04	226
3-101	2.29	0
3-101	0.93	28
3-101	3.07	35
3-101	1.10	63
3-101	2.07	70
3-101	1.03	98
3-101	1.94	105
3-101	0.91	168
3-101	0.92	217
3-101	3.80	238
3-101	0.94	252
3-103	3.05	0
3-103	3.40	28
3-103	3.50	56
3-103	2.06	70
3-103	1.07	91
3-103	1.18	147
3-103	1.57	168
3-103	2.40	182
3-103	1.02	210
3-103	1.03	224
3-103	1.79	238
3-103	3.39	252
3-104	1.31	0
3-104	1.22	7
3-104	2.90	14
3-104	5.71	42
3-104	2.58	56
3-104	4.97	84
3-104	2.48	91
3-104	1.76	133
3-104	2.15	147
3-104	1.61	175
3-104	4.71	189
3-104	3.97	196
3-104	3.70	210
3-104	2.97	224
3-105	1.76	0
3-105	0.92	315
3-105	1.11	322
3-105	1.09	329
3-105	0.92	407
3-105	2.08	420
3-105	1.77	434
3-105	1.63	455
3-105	1.95	469
3-106	2.56	0
3-106	4.07	28
3-106	2.41	42
3-106	3.08	63
3-106	3.65	91
3-106	2.55	126
3-106	1.59	154
3-106	2.18	168
3-106	2.55	196
3-106	2.05	224
3-107	2.88	0
3-107	2.78	28
3-107	2.71	56
3-107	1.96	84
3-107	2.56	91
3-107	2.47	126
3-107	3.25	154
3-107	3.43	182
3-107	2.83	210
3-107	2.94	238
3-108	2.10	0
3-108	1.91	28
3-108	2.12	43
3-108	2.29	70
3-108	2.03	98
3-108	2.00	126
3-108	2.32	154
3-108	2.44	182
3-108	2.54	210
3-108	2.88	238
3-109	1.54	0
3-109	1.71	14
3-109	2.21	84
3-109	3.38	98
3-109	1.93	140
3-109	1.61	175
3-11	1.88	0
3-11	2.97	14
3-11	2.17	56
3-11	2.92	84
3-110	1.40	0
3-110	1.55	167
3-111	2.15	0
3-111	2.27	35
3-111	1.63	70
3-111	2.03	77
3-111	1.90	98
3-111	1.79	119
3-111	1.81	130
3-111	3.39	147
3-111	3.25	161
3-111	3.92	189
3-111	2.14	210
3-111	4.73	224
3-111	1.39	238
3-111	3.88	259
3-112	1.16	0
3-112	1.55	95
3-112	1.13	119
3-112	1.96	147
3-112	1.28	175
3-112	2.27	203
3-113	3.43	0
3-113	3.07	29
3-113	4.01	56
3-113	3.64	70
3-113	3.29	84
3-113	3.44	112
3-113	3.09	140
3-113	3.38	168
3-113	4.02	196
3-113	3.64	210
3-113	3.90	238
3-115	1.17	0
3-115	3.32	23
3-115	1.12	42
3-115	2.63	50
3-115	1.04	79
3-115	1.39	92
3-115	2.38	105
3-115	2.11	161
3-115	1.08	203
3-115	1.87	217
3-115	1.60	231
3-115	1.24	252
3-115	2.48	266
3-116	2.32	0
3-116	2.48	63
3-116	3.40	91
3-116	5.36	119
3-116	4.31	134
3-116	3.36	154
3-116	4.48	189
3-116	1.93	210
3-116	1.54	238
3-117	4.44	0
3-117	3.58	14
3-117	1.73	28
3-117	1.41	42
3-117	2.52	56
3-117	4.12	84
3-117	3.45	98
3-117	2.71	112
3-117	3.53	140
3-117	2.62	154
3-117	3.18	182
3-117	3.41	196
3-117	2.56	210
3-117	2.14	238
3-119	3.10	0
3-119	2.73	29
3-119	3.12	56
3-119	3.99	84
3-119	4.65	98
3-119	4.02	133
3-119	3.76	154
3-119	2.23	168
3-119	2.74	182
3-119	2.44	210
3-119	3.09	238
3-12	3.95	0
3-12	2.15	14
3-12	3.21	28
3-12	3.61	63
3-12	5.82	91
3-120	3.10	0
3-120	2.14	29
3-120	4.03	42
3-120	3.21	56
3-120	3.28	84
3-120	5.38	127
3-120	1.72	140
3-120	2.50	154
3-120	2.51	182
3-120	5.53	210
3-120	4.99	218
3-120	3.55	231
3-120	4.29	244
3-121	1.70	0
3-121	0.99	257
3-122	2.32	0
3-122	1.21	14
3-122	1.61	28
3-122	4.58	42
3-122	2.06	49
3-122	2.89	63
3-122	1.52	91
3-122	1.43	112
3-122	2.37	123
3-122	2.44	140
3-122	2.42	168
3-122	4.69	196
3-122	3.74	203
3-122	3.44	217
3-122	2.89	245
3-123	2.75	0
3-123	3.92	28
3-123	2.24	42
3-123	2.48	98
3-123	4.09	126
3-123	3.17	140
3-123	3.27	168
3-123	2.65	182
3-123	4.85	210
3-123	1.64	217
3-123	3.75	231
3-124	1.71	0
3-124	1.87	133
3-125	1.83	0
3-125	3.37	14
3-125	3.28	42
3-125	4.34	63
3-125	1.54	77
3-125	2.19	91
3-125	1.54	126
3-125	2.03	140
3-125	4.68	168
3-125	1.08	182
3-125	1.87	189
3-125	1.67	203
3-125	5.00	217
3-125	2.59	231
3-126	4.10	0
3-126	3.65	14
3-126	2.43	29
3-126	2.56	56
3-126	2.35	84
3-126	2.20	112
3-126	1.91	140
3-126	1.81	154
3-126	1.93	175
3-126	3.00	196
3-126	3.64	224
3-126	3.68	238
3-126	3.37	252
3-127	2.54	0
3-127	1.91	28
3-127	2.33	57
3-127	3.83	84
3-127	2.13	105
3-127	3.06	126
3-127	2.97	161
3-127	2.57	189
3-127	2.41	224
3-127	3.64	252
3-127	1.68	266
3-127	1.98	280
3-129	2.26	0
3-129	2.14	28
3-129	3.94	56
3-129	2.50	77
3-129	2.89	105
3-130	3.46	0
3-130	1.37	28
3-130	0.97	35
3-130	1.75	98
3-130	2.61	119
3-130	2.18	147
3-131	2.33	0
3-131	3.62	28
3-131	2.62	56
3-131	3.01	84
3-131	3.00	119
3-131	2.54	147
3-131	2.77	175
3-131	2.99	204
3-131	2.92	231
3-133	2.68	0
3-133	2.14	35
3-133	2.67	63
3-133	3.16	91
3-133	2.74	128
3-133	2.44	161
3-133	2.71	189
3-133	2.64	218
3-133	2.74	245
3-14	4.06	0
3-14	1.06	7
3-14	3.74	21
3-14	4.40	56
3-14	1.62	70
3-14	3.09	84
3-15	2.11	0
3-15	2.81	28
3-15	3.53	56
3-15	2.65	84
3-16	2.09	0
3-16	2.36	28
3-16	1.74	70
3-16	2.01	84
3-16	2.88	0
3-16	3.03	42
3-16	4.03	91
3-16	2.88	105
3-18	2.16	0
3-18	3.11	28
3-18	2.79	70
3-18	2.38	97
3-19	17.40	0
3-19	1.62	14
3-19	1.41	27
3-19	1.88	43
3-19	1.35	57
3-19	1.64	70
3-19	1.76	84
3-20	1.64	0
3-20	2.09	295
3-20	1.62	309
3-20	1.41	322
3-20	2.36	323
3-20	1.88	338
3-20	1.74	368
3-20	2.41	379
3-23	1.67	0
3-23	4.15	14
3-23	3.41	28
3-23	3.68	63
3-23	2.65	92
3-25	2.82	0
3-25	1.78	28
3-25	1.01	42
3-25	1.51	56
3-25	3.42	70
3-25	1.90	98
3-26	2.79	0
3-26	1.67	42
3-26	2.26	56
3-26	4.66	98
3-26	2.50	112
3-27	2.07	0
3-27	1.91	42
3-27	1.90	56
3-27	1.97	72
3-27	2.58	86
3-27	1.96	114
3-28	1.07	0
3-28	5.71	14
3-28	5.74	21
3-28	1.41	28
3-28	3.35	44
3-28	3.84	72
3-28	4.62	86
3-29	3.96	0
3-29	2.43	4
3-29	1.11	14
3-29	1.08	32
3-29	1.08	49
3-29	2.81	63
3-29	1.27	91
3-29	2.00	0
3-29	1.01	42
3-29	2.58	84
3-29	5.23	112
3-30	3.65	0
3-30	3.13	28
3-30	2.66	70
3-30	2.29	98
3-31	1.89	0
3-31	1.27	126
3-31	1.26	147
3-31	1.28	161
3-31	1.37	175
3-32	2.12	0
3-32	3.58	63
3-32	2.20	91
3-33	2.88	0
3-33	1.43	28
3-33	1.09	92
3-34	2.12	0
3-34	2.20	42
3-34	5.73	98
3-34	6.46	112
3-34	1.05	119
3-35	2.65	0
3-35	2.29	42
3-35	1.48	95
3-35	1.82	109
3-35	2.66	123
3-36	2.65	0
3-36	1.70	21
3-36	3.37	32
3-36	2.79	60
3-36	1.63	88
3-38	2.63	0
3-38	6.52	132
3-38	6.21	146
3-39	2.89	0
3-39	2.09	63
3-39	4.35	91
3-4	1.12	0
3-4	1.22	21
3-4	4.33	56
3-4	6.28	71
3-4	1.25	78
3-4	8.45	91
3-4	1.26	98
3-40	2.20	0
3-40	3.73	28
3-40	4.17	75
3-40	4.41	97
3-40	3.84	104
3-40	1.10	111
3-41	3.32	0
3-41	3.99	28
3-41	3.65	35
3-41	5.02	70
3-41	2.27	77
3-41	2.08	105
3-43	4.36	0
3-43	1.82	154
3-44	2.53	0
3-44	2.81	35
3-44	1.81	77
3-44	3.43	91
3-45	2.33	0
3-45	4.06	309
3-45	0.99	316
3-45	0.98	351
3-45	2.55	393
3-46	2.57	0
3-46	2.84	28
3-46	5.51	63
3-46	4.76	77
3-46	1.12	84
3-46	4.44	98
3-47	1.24	0
3-47	1.24	0
3-47	2.30	20
3-47	1.33	56
3-47	3.69	70
3-47	3.82	98
3-5	2.33	0
3-5	3.13	70
3-5	1.96	90
3-5	4.74	103
3-50	2.32	0
3-50	2.16	28
3-50	0.99	62
3-50	2.65	76
3-50	2.00	105
3-51	1.37	0
3-51	0.90	126
3-51	0.90	141
3-51	1.61	169
3-51	1.00	183
3-52	2.21	0
3-52	6.30	29
3-52	1.55	37
3-52	1.23	41
3-52	1.47	44
3-52	2.13	69
3-52	5.30	82
3-52	2.22	85
3-53	1.65	0
3-53	4.93	76
3-53	1.85	84
3-54	1.78	0
3-54	1.48	288
3-54	1.05	359
3-55	2.09	0
3-55	3.40	117
3-55	2.37	161
3-57	2.47	0
3-57	2.07	35
3-57	3.38	56
3-57	2.29	84
3-57	2.77	112
3-58	2.12	0
3-58	1.26	59
3-58	2.23	68
3-58	1.92	87
3-58	2.30	102
3-59	1.33	0
3-59	1.56	61
3-59	1.36	90
3-6	2.08	0
3-6	6.56	105
3-6	7.62	126
3-60	3.05	0
3-60	3.54	17
3-60	3.64	21
3-60	2.00	24
3-60	2.22	42
3-60	2.92	84
3-61	2.35	0
3-61	1.34	28
3-61	2.95	34
3-61	1.30	51
3-61	6.41	55
3-61	5.92	58
3-61	1.03	65
3-61	1.10	76
3-61	1.36	92
3-61	2.66	106
3-62	4.50	0
3-62	7.33	98
3-63	1.43	0
3-63	1.43	16
3-63	0.98	84
3-64	3.75	0
3-64	2.42	56
3-64	2.20	88
3-65	1.12	0
3-65	1.60	381
3-65	1.11	409
3-67	1.75	0
3-67	1.31	56
3-67	1.60	84
3-68	2.23	0
3-68	2.01	63
3-68	2.54	84
3-69	2.12	0
3-69	2.51	28
3-69	3.28	77
3-69	2.26	105
3-7	2.95	0
3-7	3.32	42
3-7	2.37	76
3-7	2.53	118
3-70	1.28	0
3-70	4.26	133
3-70	1.88	140
3-71	3.72	0
3-71	1.31	21
3-71	1.69	34
3-71	1.67	43
3-71	1.11	104
3-73	2.07	0
3-73	2.05	7
3-73	1.95	14
3-73	3.37	42
3-73	2.82	56
3-73	2.99	84
3-74	2.45	0
3-74	3.16	28
3-74	3.07	35
3-74	1.67	56
3-74	2.52	70
3-74	2.37	98
3-76	4.95	0
3-76	10.00	14
3-76	1.15	21
3-76	1.47	42
3-76	2.09	56
3-76	1.95	84
3-77	1.10	0
3-77	1.15	556
3-77	1.55	560
3-78	2.37	0
3-78	1.36	28
3-78	1.29	56
3-78	1.75	70
3-78	1.70	98
3-79	2.95	0
3-79	3.17	28
3-79	1.71	56
3-79	1.22	77
3-79	1.72	91
3-8	3.35	0
3-8	5.63	28
3-8	2.45	42
3-8	1.92	70
3-8	2.41	84
3-80	2.70	0
3-80	2.79	28
3-80	2.48	91
3-81	1.52	0
3-81	3.24	28
3-81	0.96	75
3-81	1.38	84
3-82	2.81	0
3-82	2.39	24
3-82	2.37	59
3-82	2.09	87
3-83	3.58	0
3-83	0.99	70
3-83	1.01	112
3-83	1.47	126
3-84	1.93	0
3-84	2.22	28
3-84	1.85	77
3-84	2.34	91
3-85	2.34	0
3-85	0.90	119
3-85	1.31	168
3-86	2.51	0
3-86	2.56	42
3-86	2.69	84
3-89	2.15	0
3-89	2.28	47
3-89	2.13	104
3-90	1.86	0
3-90	2.85	167
3-90	2.36	231
3-91	2.07	0
3-91	1.90	126
3-93	2.68	0
3-93	3.06	28
3-93	3.76	63
3-93	2.28	83
3-93	4.42	90
3-94	2.89	0
3-94	2.32	70
3-94	1.73	98
3-95	2.03	0
3-95	3.24	28
3-95	2.85	56
3-95	3.49	77
3-95	3.50	106
3-96	2.79	0
3-96	2.14	28
3-96	1.74	56
3-96	3.13	84
3-97	1.65	0
3-97	4.93	76
3-97	1.85	84
3-97	1.56	129
3-98	1.55	8
3-98	1.23	12
3-98	1.47	15
3-98	2.13	40
3-98	5.93	49
3-98	5.30	53
3-98	2.22	56
3-98	5.84	84
3-98	2.79	90
4-1	2.13	0
4-1	1.15	49
4-1	2.73	84
4-14	1.17	0
4-14	1.17	35
4-14	1.00	77
4-14	1.26	112
4-16	1.82	0
4-16	2.48	26
4-16	6.03	59
4-16	3.94	94
4-18	2.38	0
4-18	3.23	35
4-18	2.52	63
4-18	1.96	69
4-18	2.21	99
4-19	2.49	0
4-19	2.06	98
4-2	1.90	0
4-2	2.36	56
4-2	1.17	119
4-20	1.16	0
4-20	1.29	21
4-20	1.89	84
4-21	3.43	0
4-21	2.41	32
4-21	2.49	95
4-22	2.56	0
4-22	2.00	83
4-22	2.58	140
4-23	2.03	0
4-23	0.98	57
4-23	1.01	113
4-23	1.19	127
4-24	1.45	0
4-24	4.65	127
4-24	1.83	155
4-24	1.95	182
4-25	3.70	0
4-25	1.62	53
4-25	2.38	123
4-27	2.50	0
4-27	4.01	90
4-27	1.70	119
4-27	1.90	147
4-28	1.05	0
4-28	10.34	28
4-28	1.56	35
4-28	1.76	70
4-28	1.30	105
4-30	1.90	0
4-30	1.90	24
4-30	2.40	53
4-30	2.60	57
4-30	2.00	88
4-31	3.71	0
4-31	10.26	134
4-31	3.96	136
4-31	1.09	150
4-32	4.74	0
4-32	1.16	63
4-32	1.40	98
4-36	1.10	0
4-36	3.84	49
4-36	1.68	84
4-4	3.93	0
4-4	2.76	56
4-4	3.20	112
4-40	1.84	0
4-40	3.20	65
4-40	2.00	96
4-45	1.54	0
4-45	1.92	42
4-45	2.32	93
4-46	2.37	0
4-46	3.20	14
4-46	1.30	44
4-46	2.57	89
4-5	1.33	0
4-5	2.79	56
4-5	3.19	112
4-50	1.09	0
4-50	1.37	56
4-50	5.82	84
4-51	2.24	0
4-51	2.11	63
4-51	1.25	140
4-52	3.25	0
4-52	2.22	28
4-52	2.46	58
4-52	2.75	77
4-52	2.85	99
4-53	2.30	0
4-53	2.44	26
4-53	2.60	88
4-55	2.99	0
4-55	2.73	107
4-55	1.47	140
4-55	6.06	168
4-55	1.59	173
4-59	1.62	0
4-59	2.49	63
4-59	3.71	92
4-60	3.44	0
4-60	12.00	56
4-60	1.24	61
4-60	1.50	75
4-60	2.19	110
4-61	2.39	0
4-61	2.63	111
4-62	4.60	0
4-62	3.03	30
4-62	5.45	60
4-62	1.95	88
4-63	2.43	0
4-63	2.26	14
4-63	2.02	43
4-63	1.48	71
4-63	3.79	78
4-63	2.45	85
4-63	2.50	87
4-64	2.39	0
4-64	2.86	21
4-64	6.45	49
4-64	9.07	84
4-64	3.27	89
4-65	3.20	0
4-65	1.37	77
4-65	12.00	135
4-66	1.85	0
4-66	2.24	35
4-66	3.91	112
4-67	1.40	0
4-67	2.21	20
4-67	1.52	79
4-67	2.70	86
4-67	2.37	100
4-68	2.01	0
4-68	2.10	28
4-68	2.00	84
4-69	4.48	0
4-69	2.20	28
4-69	1.64	58
4-69	3.04	100
4-7	1.48	0
4-7	2.99	84
4-7	1.69	0
4-70	2.43	154
4-71	3.96	0
4-71	1.07	91
4-71	1.71	96
4-72	2.52	0
4-72	1.30	62
4-72	1.90	90
4-72	2.98	132
4-76	1.40	0
4-76	1.51	43
4-76	7.61	59
4-76	2.34	66
4-76	1.71	87
4-78	4.24	0
4-78	3.65	108
4-79	2.12	0
4-79	1.04	36
4-79	1.06	43
4-79	1.01	79
4-79	9.71	108
4-81	1.28	0
4-81	7.14	30
4-81	1.97	86
4-82	4.13	0
4-82	5.99	29
4-82	1.19	61
4-82	1.77	89
4-84	2.60	0
4-84	3.00	88
4-87	1.30	0
4-87	1.89	45
4-87	1.29	91
4-87	4.80	105
4-87	1.60	108
4-88	1.25	0
4-88	1.16	110
4-9	2.69	0
4-9	1.38	56
4-9	2.75	91
4-90	2.26	0
4-90	2.87	189
4-91	4.70	0
4-91	3.39	84
4-91	2.83	110
4-92	2.90	0
4-92	2.55	61
4-92	1.80	118
4-94	1.67	0
4-94	1.95	14
4-94	3.25	49
4-94	1.94	91
4-97	1.04	0
4-97	1.25	35
4-97	1.64	91

## Sheet: WarPATHAuditPatients
record_id	Country	Clinic	Age category	Sex	Indication	INR target	Comorbidities unknown	TB	HIV	RHD	Other comorbidities	Number of Clinic visits 6 months	Number of Clinic visits 24 months	Number of INRs 6 months
3-1	South Africa	GSH	40-49	Female	Metal MVR	2 to 3	0	0	1	0	INH prophylaxis / Depression		5	4
3-10	South Africa	GSH	50-59	Female	AF	2 to 3	0	0	0	0	CVA / Gout / Hypertension		23	5
3-100	South Africa	GDH	40-49	Male	VHD and AF	2 to 3	0	0	0	0	Epilepsy, hypertension		38	12
3-101	South Africa	GDH	60-69	Female	PE	2 to 3	0	0	0	0	hypertension, diabetes mellitus		38	8
3-102	South Africa	GDH	40-49	Female	PE	2 to 3	0	0	0	0	hypertension; chronic anaemia due to multifibroid uterus; congestive cardiac failure secondary to hypertension		11
3-103	South Africa	GDH	80+	Female	AF	2 to 3	0	0	0	0	hypertension, diabetes mellitus, osteoarthritis		22	8
3-104	South Africa	GDH	50-59	Male	AF	2 to 3	0	0	0	0	dilated cardiomyopathy secondary to ethanol use; hypertension		43	10
3-105	South Africa	GDH	40-49	Female	VHD	2.5 to 3.5	0	0	0	0	hypertension		19	1
3-106	South Africa	GDH	40-49	Female	VHD and AF	2.5 to 3.5	0	0	0	0	congestive cardiac failure		16	8
3-107	South Africa	GDH	40-49	Female	VHD	2.5 to 3.5	0	0	0	1			31	8
3-108	South Africa	GDH	60-69	Male	basilar artery thrombosis	2 to 3	0	0	0	0	hypertension, dyslipidaemia		23	8
3-109	South Africa	GDH	30-39	Female	VHD and AF	2 to 3	0	0	0	1			20	6
3-11	South Africa	GSH	50-59	Female	AF	2 to 3	0	0	0	0	Cardiac Failure / Hypertension		9	4
3-110	South Africa	GDH	40-49	Female	VHD	2.5 to 3.5	0	0	0	0			14	2
3-111	South Africa	GDH	40-49	Female	VHD and AF	2.5 to 3.5	0	0	0	1			37	9
3-112	South Africa	GDH	30-39	Female	PE	2 to 3	0	0	0	0	systemic lupus erythematosus		17	5
3-113	South Africa	GDH	50-59	Female	VHD	2.5 to 3.5	0	0	0	0			31	8
3-114	South Africa	GDH	30-39	Female	PE	2 to 3	0	1	1	0	DILI during PTB treatment		2
3-115	South Africa	GDH	70-79	Female	AF	2 to 3	0	0	0	0	Hypertension, previous TIAs		39	8
3-116	South Africa	GDH	40-49	Male	DVT	2 to 3	0	0	1	0			17	6
3-117	South Africa	GDH	70-79	Female	AF	2 to 3	0	0	0	0	hypertension, congestive cardiac failure		38	11
3-118	South Africa	GDH	60-69	Male	DVT	2 to 3	0	0	0	0	hypertension, diabetes, peripheral vascular disease with fem-pop bypass		37
3-119	South Africa	GDH	40-49	Female	VHD	2.5 to 3.5	0	0	0	1	Epilepsy		35	9
3-12	South Africa	GSH	30-39	Male	C5 venous disease	2 to 3	0	0	0	0			7	5
3-120	South Africa	GDH	40-49	Female	VHD + AF	2.5 to 3.5	0	0	0	0			31	9
3-121	South Africa	GDH	18-29	Female	DVT	2 to 3	0	0	0	0			6	1
3-122	South Africa	GDH	40-49	Female	VHD	2.5 to 3.5	0	0	0	0			41	11
3-123	South Africa	GDH	40-49	Female	PE	2 to 3	0	0	0	0	coronary vascular disease - previous CABG; peripheral vascular disease with stasis ulcers		34	8
3-124	South Africa	GDH	40-49	Male	VHD	2.5 to 3.5	0	0	0	0	hypertension		12	2
3-125	South Africa	GDH	60-69	Female	AF	2 to 3	0	0	0	0	hypertension		41	10
3-126	South Africa	GDH	70-79	Female	AF	2 to 3	0	0	0	0			32	9
3-127	South Africa	GDH	60-69	Male	AF	2 to 3	0	0	0	0	hypertension, hypertensive heart disease		34	7
3-128	South Africa	GDH	70-79	Female	AF	2 to 3	0	0	0	0	hypertension, diabetes mellitus, ischaemic heart disease, postmenopausal bleeding		34
3-129	South Africa	GDH	50-59	Female	AF	2 to 3	0	0	0	0	hypertension		24	5
3-13	South Africa	GSH	18-29	Female	Dilated Cardiomyopathy	2 to 3	0	0	0	0	Smoker		5
3-130	South Africa	GDH	50-59	Male	internal jugular vein thrombosis	2 to 3	0	0	0	0	hypertension		21	6
3-131	South Africa	GDH	30-39	Male	left ventricular thrombus, embolic CVA	2 to 3	0	0	0	0			29	7
3-132	South Africa	GDH	50-59	Female	AF	2 to 3	0	0	0	0	Hypertension, peptic ulcer disease, osteoarthritis		16
3-133	South Africa	GDH	60-69	Female	AF	2 to 3	0	0	0	0	hypertension, cerebrovascular disease		29	6
3-14	South Africa	GSH	50-59	Female	Mechanical Valve Replacement	2 to 3	0	0	0	0	Hypertension		35	6
3-15	South Africa	GSH	50-59	Female	AF	2 to 3	0	0	0	0	Valve Replacement		23	4
3-16	South Africa	GSH	60-69	Female	Mechanical mitral valve	2 to 3	0	0	0	0			25	4
3-17	South Africa	GSH	50-59	Female	Mechanical Mitral Valve Replacement	2 to 3	0	0	0	0	Rheumatic Heart Disease / Hypertension / COPD / Prev Smoker		4
3-18	South Africa	GSH	70-79	Female	AF	2 to 3	0	0	0	0	Hypertension / Ischaemic Heart Disease / Hypercholesterolaemia		13	4
3-19	South Africa	GSH	30-39	Female	PE	2 to 3	0	0	1	0	DILI / CMV infection / AKI		8	7
3-2	South Africa	GSH	60-69	Female	AF	2.5 to 3.5	1	0	0	0			1
3-20	South Africa	GSH	60-69	Female	AF	2 to 3	0	0	0	0	Rheumatic Heart Disease / Cogestive cardiac failure / Mechanical Mitral Valve Defect		10	1
3-22	South Africa	GSH	50-59	Female	Prosthetic Mitral and Atrial Valve	2.5 to 3.5	0	0	0	1	Hypertension / Cerebrovascular accident		10	4
3-23	South Africa	GSH	70-79	Female	AF	2 to 3	0	0	0	0	Diabetes mellitus / Hypertension / Ischaemic Heart Disease / Dilated Cardiomyopathy / Aortic Vavle Disease / Systemic Sclerosis		5	5
3-24	South Africa	GSH	60-69	Male	AF	2 to 3	0	0	0	0	Ischaemic heart disease / Hypertension / Oesophageal diverticular		4
3-25	South Africa	GSH	50-59	Female	Thrombotic Syndrome	2 to 3	0	0	1	1	Infective endocarditis - caused Mitral Regurg + Mitral Stenosis / May Turner Syndrome		21	6
3-26	South Africa	GSH	30-39	Female	Mechanical Mitral valve replacement	2 to 3	0	0	0	0	Hypertension / Cardiac failure		22	5
3-27	South Africa	GSH	60-69	Female	Mitral Valve Replacement	2 to 3	0	0	0	1	Hypertension / Atrial flutter / Hypothyroidism		23	6
3-28	South Africa	GSH	50-59	Female	DVT	2 to 3	0	0	0	0	COPD / Hypertension / Smoker		10	7
3-29	South Africa	GSH	60-69	Male	AF	2 to 3	0	0	0	0	Dilated cardiomyopathy / Ventricuar tachycardia / Atrial flutter / Diabetes Mellitus / Hypertension / Chronic kidney disease		25	7
3-3	South Africa	GSH	30-39	Female	Mitral valve replacement (MVR)	2.5 to 3.5	1	0	0	0			1
3-30	South Africa	GSH	80+	Female	AF	2 to 3	0	0	0	0	Hypertension / Cerebrovascular accident / Epilepsy		26	4
3-31	South Africa	GSH	18-29	Male	Congenital Heart block	2 to 3	0	0	0	0	Transposition of Great Arteries / Pulmonary atresia		27	5
3-32	South Africa	GSH	40-49	Male	AF	2 to 3	0	0	0	0	Pulmonary Hypertension / Congestive cardiac Failure / Hypercholesterolaemia / Hypertension + Left Ventricular Hypertrophy		25	3
3-33	South Africa	GSH	30-39	Female	PE	2 to 3	0	0	1	0	Previous TB		23	3
3-34	South Africa	GSH	60-69	Male	PE	2 to 3	0	0	0	0	Hypertension / Hypercholesterolaemia / Seropositive Rheumatoid arthritis / Smoker		21	5
3-35	South Africa	GSH	18-29	Female	Atrial valve replacement	2 to 3	0	0	1	0	Ascending Aortic Aneurysm		19	5
3-36	South Africa	GSH	60-69	Female	PE	2 to 3	0	0	0	0	Inflammatory Bowel Disease / Diabetes mellitus		17	5
3-37	South Africa	GSH	40-49	Male	Cerebrovascular accident	2.5 to 3.5	0	0	0	0	Hypertension / Peripheral vascular disease / Hypercholestrolaemia / Smoker		3
3-38	South Africa	GSH	80+	Female	AF	2 to 3	0	0	0	0	Ischaemic Heart Disease / Diabetes Mellitus / Hyperlipidaemia / Peptic ulcer disease / Congestive cardiac failure / Cerebrovascular accident		29	3
3-39	South Africa	GSH	50-59	Male	DVT	2 to 3	0	0	0	0	Post thrombotic syndrome / varicose veins / prev smoker		9	3
3-4	South Africa	GSH	70-79	Female	DVT	2 to 3	1	0	0	0			19	7
3-40	South Africa	GSH	70-79	Male	AF	2 to 3	0	0	0	0	Gout / GORD / Hypertension		11	6
3-41	South Africa	GSH	50-59	Male	Mechanical mitral valve replacement	2.5 to 3.5	0	0	0	0	Hypertension / Ex-smoker / prev CABG / hypercholesterolaemia		28	6
3-42	South Africa	GSH	18-29	Female	Pacemaker in situ secondary to arrhythmias	2 to 3	0	0	0	0	Muscular dystrophy / was Post partum		4
3-43	South Africa	GSH	50-59	Female	AF	2 to 3	0	0	0	0	Dilated cardiomyopathy		27	2
3-44	South Africa	GSH	18-29	Female	Mitral Valve Replacement	2.5 to 3.5	0	0	0	1	Hypertension		27	4
3-45	South Africa	GSH	30-39	Male	Mitral Valve Replacement	2.5 to 3.5	0	0	0	1			29	1
3-46	South Africa	GSH	50-59	Male	AF	2 to 3	0	0	0	0	Ischaemic Heart Disease / Type 2 Diabetes Mellitus / CABG		36	6
3-47	South Africa	GSH	50-59	Male	Atrial Flutter and Left atrial appendage clot	3 to 4	0	0	0	0	IHD / Hyprttension / Ventricular tachycardias		34	6
3-5	South Africa	GSH	60-69	Female	Rheumatic Heart Disease and Mechanical AVR	2.5 to 3.5	0	0	0	1	Lupus and Hypertension		36	4
3-50	South Africa	GSH	60-69	Male	Mitral and Atrial valve replacement	2 to 3	0	0	0	0			27	5
3-51	South Africa	GSH	60-69	Female	Mitral valve replacement	2.5 to 3.5	0	0	0	0	Diabetes Mellitus		30	4
3-52	South Africa	TBH	60-69	Female	DVT	2 to 3	0	0	0	0	Hypertension / Multiple Myeloma / Osteoarthritis		15	8
3-53	South Africa	TBH	30-39	Female	Hypercoagulable state	2 to 3	0	0	0	0	Left Ventricular Thrombus / Smoker / Young stroke / Seizures		31	3
3-54	South Africa	TBH	40-49	Female	PE	2 to 3	0	0	0	0	Thrombophilia / Asthma / 2 X prev PE		3	1
3-55	South Africa	TBH	60-69	Female	AF	2 to 3	0	0	0	0	Smoker / Ischaemic Heart Disease / Statin Intolerance / Major Depressive Episode / Myeloid Leukaemia / Mitral Valve Replacement		19	3
3-56	South Africa	TBH	60-69	Male	PE	2 to 3	0	0	0	0	Autoimmune Haemolytic anaemia / Lymphoma / Smoker / Occasional EtOH use		6
3-57	South Africa	TBH	60-69	Female	AF	2 to 3	0	0	0	0	Hypertension / COPD / Smoking / Polycythaemia / Prev right ML lobectomy / Bilateral Adrenal incidentinomas		25	5
3-58	South Africa	TBH	30-39	Female	Antiphospholipiid syndrome (APLS)	2 to 3	0	0	0	0	ITP / Diabetes Mellitus / Hypertension / Prev PCA infarct / Smoker		22	5
3-59	South Africa	TBH	18-29	Male	DVT	2 to 3	0	0	0	0	Thrombocytopaenia / Type 1 Diabetes mellitus / prev CVA / Beta Thalassemia major / Splenectomy		30	3
3-6	South Africa	GSH	30-39	Male	DVT	2 to 3	0	0	0	0	Hypertension / End stage renal disease / renal transplant / Chronic Hep B / Mixed ACR/ABMR		6	3
3-60	South Africa	TBH	60-69	Female	Internal Jugular Thrombus	2 to 3	0	0	0	0	Hypertension / Diabetes Mellitus / Hypothyroidism (post lobectomy) / Right Hydronephrosis / Follicular lymphoma		17	6
3-61	South Africa	TBH	50-59	Female	Antiphospholipid syndrome	2 to 3	0	0	0	0	Aplastic Anaemia / SLE / Hypertension / 2 x prev PE & CVA		46	10
3-62	South Africa	TBH	70-79	Male	DVT	2 to 3	0	0	0	0	PE/ Polycythemia vera / IHD / Hepatic stenosis		12	2
3-63	South Africa	TBH	50-59	Female	Thrombophilia	2 to 3	0	0	0	0	Prev SVC Thrombosis / Smoker		15	3
3-64	South Africa	TBH	80+	Female	AF	2 to 3	0	0	0	0	Hypertension / CCF / Chronic renal failure / Rheumatoid arthritits / Glucose intolerance / Myelofibrosis / Thrombocytosis		6	3
3-65	South Africa	TBH	18-29	Male	DVT	2 to 3	0	0	0	0	May Turner Syndrome / Thrombophilia		6	1
3-66	South Africa	TBH	50-59	Male	DVT	2 to 3	0	0	0	0	Hypertension		7
3-67	South Africa	TBH	60-69	Male	AF	2 to 3	0	0	0	0	AAA / Hypertension / Smoker		21	3
3-68	South Africa	TBH	60-69	Female	DVT	2 to 3	0	0	0	0	Hypertension / Hypercholesterolaemia / Metabolic syndrome / Non-erosive reflux disease(NERD)		28	3
3-69	South Africa	TBH	70-79	Female	DVT	2 to 3	0	0	0	0	Hypertension / GERD / Prev Thoracic spinal tumour - laminectomy		26	4
3-7	South Africa	GSH	50-59	Male	Mechanical DVR	2.5 to 3.5	0	0	0	0	DM / Hypertension / Cholesterol		24	4
3-70	South Africa	TBH	80+	Female	DVT	2 to 3	0	0	0	0	IHD (Prev STEMI) / Hypertension / Atrial flutter / Mitral valve replacement / Pripheral vascular disease		14	3
3-71	South Africa	TBH	50-59	Female	DVT	2 to 3	0	0	0	0	Previous DVT's / Diabetes Mellitus / ?Pelvic mass		3	5
3-72	South Africa	TBH	60-69	Male	DVT	2 to 3	0	0	0	0	Prostate Ca / Dyslipidemia / Smoker / Schizophrenia		4
3-73	South Africa	TBH	60-69	Male	DVT	2 to 3	0	0	0	0	Stents / Hypertension / Above knee amputation (AKA) / Hypercholesterolaemia / ex-smoker		8	6
3-74	South Africa	TBH	40-49	Female	DVT	2 to 3	0	0	0	0	Hypertension		26	6
3-75	South Africa	TBH	40-49	Female	?Chronic insufficiency - 'Blue toe'	2 to 3	0	0	0	0	Smoker / Eczema		10	4
3-76	South Africa	TBH	70-79	Female	DVT	2 to 3	0	0	0	0	Hypertension / Prev DVT's		24	6
3-77	South Africa	TBH	30-39	Female	DVT	2 to 3	0	0	0	0	Ex-smoker / Increased BMI / Prev DVT 2015 / Left leg ORIF		6	1
3-78	South Africa	TBH	18-29	Female	PE	2 to 3	0	0	0	0	Also DVT		16	5
3-79	South Africa	TBH	70-79	Female	DVT	2 to 3	0	0	0	0	Hypertension / Smoker / PVD / Diabetes Mellitus 2 / Hypercholesterolaemia / OA / 2Xprev Bypass		25	5
3-8	South Africa	GSH	80+	Female	AF	2 to 3	0	0	0	0	Type 2 DM / Cerebrovascular accident - left MCA infarct		30	5
3-80	South Africa	TBH	60-69	Female	DVT	2 to 3	0	0	0	0	Hypertension / Hypercholestrolaemia / Hypothyroidism		23	3
3-81	South Africa	TBH	18-29	Female	DVT	2 to 3	0	0	0	0			4	4
3-82	South Africa	TBH	80+	Female	DVT	2 to 3	0	0	0	0	Embolectomy Right CFA		24	4
3-83	South Africa	TBH	40-49	Female	DVT	2 to 3	0	0	0	0	Multiple prev DVT's / Chronic insufficiency of varicose veins / Occasional smoker / Contraception (injection)		12	4
3-84	South Africa	TBH	50-59	Female	DVT	2 to 3	0	0	0	0	Hypertension / Diabetes Mellitus T2 / Recurrent DVT		28	4
3-85	South Africa	TBH	50-59	Female	DVT	2 to 3	0	0	0	0	Recurrent DVT's / Hypertension / Smoker / Hypercholesterolaemia / EtOH use		15	3
3-86	South Africa	TBH	50-59	Male	DVT	2 to 3	1	0	0	0			14	3
3-87	South Africa	TBH	60-69	Female	DVT	2 to 3	0	0	0	0	Epilepsy secondary to head injury / Smoker		3
3-88	South Africa	TBH	40-49	Male	DVT	2 to 3	0	0	0	0	Burger's disease / Bilat knee amputations / Hypertension / MDD		6
3-89	South Africa	TBH	70-79	Male	AF	2 to 3	0	0	0	0	Hypertension / Coronary Artery disease (CAD) / GORD / Dyslipidaemia / MDD / IHD / BPH / Smoker		7	3
3-9	South Africa	GSH	70-79	Male	PE	2 to 3	0	0	0	0	COPD / Ex-smoker / Chronic Liver Disease / Mural thickening of oesophagus		1
3-90	South Africa	TBH	40-49	Female	PE	2 to 3	0	0	0	0	Multifibroid uterus / Hypertension / Combined oral contraceptive / Obesity		2	2
3-91	South Africa	TBH	40-49	Male	DVT	2 to 3	0	0	0	0	Hypercholesterolaemia		10	2
3-92	South Africa	TBH	60-69	Male	Embolic event to the foot/toe	2 to 3	0	0	0	0	IHD / Hypertension / Diabetes Mellitus / GERD / Smoker / Peripheral vascular disease / Renal impairment
3-93	South Africa	TBH	50-59	Male	Atrial Valve Replacement	2.5 to 3.5	0	0	0	0	Hypertension / Diabetes Mellitus / IHD / Dyslipidaemia / Peripheral Vascular Disease / prev CVA x2		17	5
3-94	South Africa	TBH	18-29	Male	DVT	2 to 3	0	0	0	0	Factor V Leiden deficiency		22	3
3-95	South Africa	TBH	70-79	Female	AF	2 to 3	0	0	0	0	Diabtes Mellitus / Dyslipidaemia / Low Iron / Hypertension		26	5
3-96	South Africa	TBH	80+	Male	AF	2 to 3	0	0	0	0	IHD / Osteoarthritis / Peptic Ulcer Disease / Hypercholesterolaemia / Gout		15	4
3-97	South Africa	TBH	30-39	Female	Hypercoagulable state - Young stroke	2.5 to 3.5	0	0	0	0	Smoker / Seizures (post CVA)		32	4
3-98	South Africa	TBH	30-39	Female	DVT	2.5 to 3.5	0	0	0	0	Multiple myeloma / Hpt		12	9
4-1	Uganda	Mulago	50-59	Male	DVT	2 to 3	0	0	0	0	Hypertension,Ishaemic heart disease	5		3
4-10	Uganda	Mulago	30-39	Female	DVT	2 to 3	1	0	0	0		4
4-100	Uganda	Mulago	60-69	Female	DVT	2 to 3	0	0	1	0		4
4-11	Uganda	Mulago	30-39	Female	DVT	2 to 3	0	0	1	0		4
4-12	Uganda	Mulago	30-39	Female	DVT	2 to 3	0	0	1	0		3
4-13	Uganda	Mulago	30-39	Male	DVT	2 to 3	0	0	0	0	Depressed skull fracture;Subdural hematoma	5
4-14	Uganda	Mulago	30-39	Female	DVT	2 to 3	0	0	1	0		5		4
4-15	Uganda	Mulago	40-49	Female	DVT	2 to 3	0	0	1	0		1
4-16	Uganda	Mulago	30-39	Female	PE	2 to 3	0	0	0	0	Heart failure	5		4
4-17	Uganda	Mulago	80+	Male	DVT	2 to 3	0	0	0	0	Hypertension;Benign Prostatic Hyperplasia	2
4-18	Uganda	Mulago	40-49	Female	DVT	2 to 3	0	0	1	0		5		5
4-19	Uganda	Mulago	60-69	Female	DVT	2 to 3	1	0	0	0		3
4-2	Uganda	Mulago	30-39	Female	DVT	2 to 3	1	0	0	0		3		3
4-20	Uganda	Mulago	40-49	Female	DVT	2 to 3	1	0	0	0		4		3
4-21	Uganda	Mulago	60-69	Male	DVT	2 to 3	0	0	1	0	Hypertension	4		3
4-22	Uganda	Mulago	40-49	Female	DVT	2 to 3	1	0	0	0		5		3
4-23	Uganda	Mulago	60-69	Female	DVT	2 to 3	0	0	1	0		4		4
4-24	Uganda	Mulago	40-49	Female	DVT	2 to 3	1	0	0	0		4		4
4-25	Uganda	Mulago	70-79	Male	DVT	2 to 3	1	0	0	0		3		3
4-26	Uganda	UHI	70-79	Female	AF	2 to 3	0	0	0	0	Dilated Cardiomyopathy	2
4-27	Uganda	UHI	30-39	Female	AF	2 to 3	0	0	0	0	Heart failure	4		4
4-28	Uganda	UHI	60-69	Female	AF	2 to 3	0	0	0	0	Degenerative valvular disease	5		5
4-29	Uganda	UHI	40-49	Male	AF	2 to 3	0	0	0	1		4
4-3	Uganda	Mulago	40-49	Female	DVT	2 to 3	0	1	1	0		5
4-30	Uganda	UHI	40-49	Female	AF	2 to 3	0	0	0	1		6		5
4-31	Uganda	UHI	50-59	Female	AF	2 to 3	0	0	0	0	Dilated cardiomyopathy;Heart failure	8		4
4-32	Uganda	UHI	70-79	Male	AF	2 to 3	0	0	0	0	Hypertension;Hypertensive heart disease	4		3
4-33	Uganda	UHI	60-69	Female	AF	2 to 3	0	0	0	0	Hypertension;Hypertensive heart disease	2
4-34	Uganda	UHI	60-69	Female	AF	2 to 3	0	0	0	0	Hypertensive heart disease	3
4-35	Uganda	UHI	80+	Female	AF	2 to 3	0	0	0	0	Hypertension,Hypertensive heart disease	2
4-36	Uganda	UHI	60-69	Female	AF	2 to 3	0	0	0	0	Hypertension	4		3
4-37	Uganda	UHI	80+	Female	AF	2 to 3	0	0	0	0	Hypertension;Heart failure	4
4-38	Uganda	UHI	80+	Female	AF	2 to 3	0	0	0	0	Degenerative valve disease	4
4-39	Uganda	UHI	60-69	Female	AF	2 to 3	0	0	0	0	Heart failure
4-4	Uganda	Mulago	50-59	Female	DVT	2 to 3	0	0	1	0		3		3
4-40	Uganda	UHI	70-79	Male	AF	2 to 3	0	0	0	0	Heart failure	3		3
4-41	Uganda	UHI	80+	Female	AF	2 to 3	0	0	0	0	Degenerative valve disease;Dilated cardiomyopathy	2
4-42	Uganda	UHI	50-59	Female	DVT	2 to 3	0	0	0	0	Hypertension	6
4-43	Uganda	UHI	70-79	Male	DVT	2 to 3	0	0	0	0	Hypertension	3
4-44	Uganda	UHI	50-59	Male	DVT	2 to 3	0	0	0	0	Ischemic Heart Disease	4
4-45	Uganda	UHI	30-39	Female	DVT	2 to 3	1	0	0	0		6		3
4-46	Uganda	UHI	60-69	Female	DVT	2 to 3	0	0	0	0	Hypertensive heart disease;Heart failure	7		4
4-47	Uganda	UHI	40-49	Female	DVT	2 to 3	1	0	0	0		3
4-48	Uganda	UHI	70-79	Male	Post -Artificial Valve replacement	3 to 4	0	0	0	0	Degenerative Valvular Disease	5
4-49	Uganda	UHI	50-59	Male	DVT	2 to 3	0	0	0	0	Diabetes Mellitus	2
4-5	Uganda	Mulago	50-59	Female	DVT	2 to 3	0	0	1	0		4		3
4-50	Uganda	UHI	40-49	Female	PE	2 to 3	1	0	0	0				3
4-51	Uganda	UHI	40-49	Male	DVT	2 to 3	1	0	0	0		3		3
4-52	Uganda	UHI	40-49	Female	PE	2 to 3	1	0	0	0		8		5
4-53	Uganda	UHI	50-59	Female	PE	2 to 3	1	0	0	0		3		3
4-54	Uganda	UHI	40-49	Female	PE	2 to 3	0	0	1	0		1
4-55	Uganda	UHI	50-59	Male	PE	2 to 3	0	0	1	0		6		5
4-56	Uganda	UHI	50-59	Female	PE	2 to 3	0	0	1	0		1
4-57	Uganda	UHI	40-49	Female	PE	2 to 3	0	0	1	0	Heart failure	3
4-58	Uganda	UHI	70-79	Male	PE	2 to 3	1	0	0	0		2
4-59	Uganda	UHI	50-59	Female	DVT	2 to 3	1	0	0	0		4		3
4-6	Uganda	Mulago	40-49	Male	DVT	2 to 3	0	0	0	0	Hypertension	3
4-60	Uganda	UHI	60-69	Male	PE	2 to 3	0	0	0	0	Hypertension	6		5
4-61	Uganda	UHI	30-39	Female	PE	2 to 3	1	0	0	0		4		2
4-62	Uganda	UHI	40-49	Female	PE	2 to 3	0	0	0	0	Hypertension;Ischemic Heart disease	6		4
4-63	Uganda	UHI	60-69	Female	PE	2 to 3	0	0	0	0	Diabetes Mellitus;Hypertension;Ca breast on chemotherapy	11		7
4-64	Uganda	UHI	60-69	Female	AF	2 to 3	0	0	0	0	Hypertension;Ischemic stroke	7		5
4-65	Uganda	UHI	80+	Female	AF	2 to 3	0	0	0	0	Hypertension;Degenerative valve disease	5		3
4-66	Uganda	UHI	70-79	Male	DVT	2 to 3	0	0	0	0	Hypertension	4		3
4-67	Uganda	UHI	40-49	Female	DVT	2 to 3	0	0	1	0		5		5
4-68	Uganda	UHI	40-49	Female	DVT	2 to 3	0	0	1	1	Cerebro-vascular accident	5		3
4-69	Uganda	UHI	50-59	Male	DVT	2 to 3	0	0	0	0	Pulmonary Hypertension	7		4
4-7	Uganda	Mulago	40-49	Female	DVT	2 to 3	0	0	1	0		2		2
4-70	Uganda	UHI	40-49	Male	DVT	2 to 3	1	0	0	0		2		2
4-71	Uganda	UHI	50-59	Female	DVT	2 to 3	0	0	0	0	Hypertension;Diabetes Mellitus	5		3
4-72	Uganda	UHI	70-79	Female	DVT	2 to 3	0	0	0	0	Ca Cervix;Hypertension	5		4
4-73	Uganda	UHI	50-59	Male	AF	2 to 3	0	0	0	0	Atrial Septal Defect	2
4-74	Uganda	UHI	50-59	Male	Atial Flutter	2 to 3	0	0	0	0	Dilated cardiomyopathy;Heart failure	2
4-75	Uganda	UHI	40-49	Female	DVT	2 to 3	0	0	0	0	Hypertension;Greater saphenous vein insufficiency	5
4-76	Uganda	UHI	30-39	Female	AF	2 to 3	0	0	0	0	Endomyocardial fibrosis	6		5
4-77	Uganda	UHI	60-69	Male	AF	2 to 3	0	0	0	0	Hypertension	3
4-78	Uganda	UHI	60-69	Male	AF	2 to 3	0	0	0	0	Hypertension;Hypertensive heart disease	2		2
4-79	Uganda	UHI	80+	Female	AF	2 to 3	0	0	0	0	Hypertension,Hypertensive heart disease	7		5
4-8	Uganda	Mulago	50-59	Female	DVT	2 to 3	0	0	1	0		3
4-80	Uganda	UHI	80+	Female	Atrial Flutter	2 to 3	0	0	0	0	Dilated Cardiomyopathy	4
4-81	Uganda	UHI	30-39	Male	AF	2 to 3	0	0	0	0	Endomyocardial fibrosis	3		3
4-82	Uganda	UHI	80+	Female	AF	2 to 3	0	0	0	0	Hypertension;Hypertensive heart disease			4
4-83	Uganda	UHI	60-69	Female	AF	2 to 3	0	0	0	0	Dilated Cardiomyopathy	3
4-84	Uganda	UHI	50-59	Female	AF	2 to 3	0	0	0	1		5		2
4-85	Uganda	UHI	70-79	Female	AF	2 to 3	0	0	0	0	Hypertension;Degenerative Valve Disease	4
4-86	Uganda	UHI	30-39	Male	AF	2 to 3	0	0	0	1		1
4-87	Uganda	UHI	60-69	Female	AF	2 to 3	0	0	0	0	Hypertension;Old stroke	7		5
4-88	Uganda	UHI	80+	Female	AF	2 to 3	0	0	0	0	Hypertension;Ischemic stroke	3		2
4-89	Uganda	UHI	40-49	Female	DVT	2 to 3	1	0	0	0		1
4-9	Uganda	Mulago	40-49	Male	DVT	2 to 3	1	0	0	0		3		3
4-90	Uganda	UHI	60-69	Male	DVT	2 to 3	0	0	0	0	Heart failure	2		1
4-91	Uganda	UHI	40-49	Female	AF	2 to 3	0	0	0	1		3		3
4-92	Uganda	UHI	80+	Female	AF	2 to 3	0	0	0	0	Hypertension;Diabetes Mellitus	3		3
4-93	Uganda	UHI	60-69	Male	AF	2 to 3	0	0	0	0	Atrial Septal Defect	1
4-94	Uganda	Mulago	30-39	Female	DVT	2 to 3	0	0	1	0		8		4
4-95	Uganda	Mulago	18-29	Female	DVT	2 to 3	1	0	0	0		2
4-96	Uganda	Mulago	50-59	Male	DVT	2 to 3	1	0	0	0		4
4-97	Uganda	Mulago	70-79	Male	DVT	2 to 3	0	0	0	0	Hypertension	4		3
4-98	Uganda	Mulago	40-49	Female	DVT	2 to 3	1	0	0	0		5
4-99	Uganda	Mulago	40-49	Female	DVT	2 to 3	1	0	0	0		4

## Sheet: WarPATHAuditConcomitantDrugs
record_id	Concomitant Drug
3-1	efavirenz (EFV)
3-1	emtricitabine (FTC)
3-1	isoniazid
3-1	tenofovir (TDF)
3-10	allopurinol
3-10	chloroquine
3-10	colchicine
3-10	enalapril
3-10	furosemide
3-10	simvastatin
3-100	atenolol
3-100	carbamazepine
3-100	digoxin
3-100	enalapril
3-100	furosemide
3-100	paracetamol
3-101	amlodipine
3-101	chlorpheniramine
3-101	hydrochlorothiazide
3-101	insulin
3-101	metformin
3-101	paracetamol
3-102	digoxin
3-102	hydrochlorothiazide
3-102	spironolactone
3-103	amlodipine
3-103	atenolol
3-103	hydrochlorothiazide
3-103	insulin
3-103	metformin
3-103	paracetamol
3-103	simvastatin
3-103	tramadol
3-104	carvedilol
3-104	paracetamol
3-104	thiamine
3-104	tramadol
3-105	enalapril
3-105	hydrochlorothiazide
3-105	paracetamol
3-105	tramadol
3-106	carvedilol
3-106	enalapril
3-106	paracetamol
3-106	tramadol
3-107	atenolol
3-107	furosemide
3-107	medroxyprogesterone
3-107	paracetamol
3-107	phenoxymethylpenicillin
3-107	tramadol
3-108	acetylsalicylic acid (aspirin)
3-108	amlodipine
3-108	budesonide
3-108	enalapril
3-108	hydrochlorothiazide
3-108	paracetamol
3-108	salbutamol
3-108	simvastatin
3-108	tramadol
3-109	atenolol
3-109	paracetamol
3-109	tramadol
3-11	carvedilol
3-11	digoxin
3-11	enalapril
3-11	folic acid
3-11	furosemide
3-11	iron preparation
3-11	spironolactone
3-110	chlorpheniramine
3-110	enalapril
3-110	furosemide
3-111	amiodarone
3-111	carvedilol
3-111	digoxin
3-111	enalapril
3-111	furosemide
3-111	paracetamol
3-111	tramadol
3-113	chlorpheniramine
3-113	digoxin
3-113	paracetamol
3-115	amlodipine
3-115	hydrochlorothiazide
3-115	paracetamol
3-115	simvastatin
3-115	tramadol
3-116	paracetamol
3-116	tramadol
3-116	unknown
3-117	digoxin
3-117	furosemide
3-117	paracetamol
3-117	spironolactone
3-117	tramadol
3-118	amlodipine
3-118	atenolol
3-118	enalapril
3-118	hydrochlorothiazide
3-118	metformin
3-118	paracetamol
3-118	simvastatin
3-118	tramadol
3-119	atenolol
3-119	carbamazepine
3-119	furosemide
3-119	paracetamol
3-120	amlodipine
3-120	atenolol
3-120	digoxin
3-120	furosemide
3-120	hydrochlorothiazide
3-122	atenolol
3-122	furosemide
3-122	paracetamol
3-123	paracetamol
3-123	tramadol
3-124	amlodipine
3-124	atenolol
3-124	enalapril
3-124	hydrochlorothiazide
3-124	simvastatin
3-125	amlodipine
3-125	chlorpheniramine
3-125	enalapril
3-125	paracetamol
3-125	tramadol
3-127	carvedilol
3-127	enalapril
3-127	furosemide
3-127	hydrochlorothiazide
3-127	paracetamol
3-127	simvastatin
3-127	tramadol
3-128	amlodipine
3-128	chlorpheniramine
3-128	furosemide
3-128	isosorbide dinitrate
3-128	medroxyprogesterone
3-128	metformin
3-128	paracetamol
3-128	spironolactone
3-128	tramadol
3-129	amlodipine
3-129	carvedilol
3-129	hydrochlorothiazide
3-129	lansoprazole
3-129	paracetamol
3-129	senna
3-129	tramadol
3-13	carvedilol
3-13	enalapril
3-13	furosemide
3-13	spironolactone
3-130	amlodipine
3-130	hydrochlorothiazide
3-130	paracetamol
3-131	enalapril
3-131	paracetamol
3-131	simvastatin
3-132	amlodipine
3-132	hydrochlorothiazide
3-132	paracetamol
3-132	tramadol
3-133	amlodipine
3-133	furosemide
3-133	paracetamol
3-133	simvastatin
3-133	spironolactone
3-133	tramadol
3-14	amlodipine
3-14	enalapril
3-14	hydrochlorothiazide
3-14	simvastatin
3-17	atenolol
3-17	budesonide
3-17	enalapril
3-17	furosemide
3-17	salbutamol
3-17	simvastatin
3-18	atenolol
3-18	simvastatin
3-19	abacavir
3-19	carvedilol
3-19	dolutegravir
3-19	lamivudine
3-19	lansoprazole
3-2	furosemide
3-2	potassium chloride
3-20	atenolol
3-20	furosemide
3-22	furosemide
3-22	simvastatin
3-23	amitriptyline
3-23	amlodipine
3-23	calcium carbonate
3-23	carvedilol
3-23	folic acid
3-23	furosemide
3-23	losartan
3-23	metformin
3-23	methotrexate
3-23	simvastatin
3-23	vitamin d
3-24	atenolol
3-24	lansoprazole
3-24	losartan
3-24	simvastatin
3-25	carvedilol
3-25	furosemide
3-26	carvedilol
3-27	amlodipine
3-27	lorazepam
3-27	thyroxine
3-28	enalapril
3-28	paracetamol
3-28	tramadol
3-29	amiodarone
3-29	carvedilol
3-29	digoxin
3-29	enalapril
3-29	furosemide
3-29	insulin
3-29	metformin
3-29	spironolactone
3-30	amlodipine
3-30	atenolol
3-30	losartan
3-30	phenytoin
3-30	simvastatin
3-31	captopril
3-32	acetazolamide
3-32	amlodipine
3-32	furosemide
3-32	losartan
3-32	medroxyprogesterone
3-32	simvastatin
3-33	efavirenz (EFV)
3-33	emtricitabine (FTC)
3-33	tenofovir (TDF)
3-34	atenolol
3-34	calcium carbonate
3-34	enalapril
3-34	folic acid
3-34	methotrexate
3-34	paracetamol
3-34	prednisone
3-34	simvastatin
3-34	tramadol
3-34	vitamin d
3-35	atenolol
3-35	efavirenz (EFV)
3-35	emtricitabine (FTC)
3-35	folic acid
3-35	furosemide
3-35	iron preparation
3-35	tenofovir (TDF)
3-36	calcium carbonate
3-36	folic acid
3-36	lansoprazole
3-36	mesalazine
3-36	metformin
3-36	methotrexate
3-36	sulphasalazine
3-36	tramadol
3-36	vitamin d
3-37	acetylsalicylic acid (aspirin)
3-37	enalapril
3-37	furosemide
3-37	hydrochlorothiazide
3-37	simvastatin
3-38	amitriptyline
3-38	amlodipine
3-38	carvedilol
3-38	furosemide
3-38	insulin
3-38	insulin
3-38	lansoprazole
3-38	paracetamol
3-38	pyridoxine
3-38	simvastatin
3-38	tramadol
3-39	paracetamol
3-39	tramadol
3-4	amitriptyline
3-4	cetirizine
3-40	allopurinol
3-40	amlodipine
3-40	colchicine
3-40	enalapril
3-40	furosemide
3-40	lansoprazole
3-41	atenolol
3-41	enalapril
3-41	simvastatin
3-42	carvedilol
3-42	digoxin
3-42	folic acid
3-42	furosemide
3-42	iron preparation
3-43	amlodipine
3-43	carvedilol
3-43	furosemide
3-43	spironolactone
3-44	atenolol
3-45	carvedilol
3-45	digoxin
3-45	enalapril
3-45	furosemide
3-45	lansoprazole
3-45	paracetamol
3-45	spironolactone
3-45	tramadol
3-46	acetylsalicylic acid (aspirin)
3-46	atenolol
3-46	enalapril
3-46	insulin
3-46	simvastatin
3-47	carvedilol
3-47	enalapril
3-47	simvastatin
3-5	amlodipine
3-5	hydrochlorothiazide
3-50	furosemide
3-51	atenolol
3-51	furosemide
3-51	insulin
3-51	losartan
3-51	metformin
3-51	simvastatin
3-52	cyclophosphamide
3-52	dexamethasone
3-52	enalapril
3-52	furosemide
3-52	hydrochlorothiazide
3-52	lansoprazole
3-52	paracetamol
3-52	tramadol
3-52	vitamin d
3-52	zoledronate
3-53	acetylsalicylic acid (aspirin)
3-53	paracetamol
3-53	simvastatin
3-53	tramadol
3-53	valproic acid
3-54	fenoterol hydrobromide
3-54	montelukast
3-54	theophyllin
3-55	acetylsalicylic acid (aspirin)
3-55	carvedilol
3-55	furosemide
3-55	hydroxyurea
3-55	imatinib
3-55	iron preparation
3-55	lansoprazole
3-55	losartan
3-55	magnesium
3-55	paracetamol
3-55	spironolactone
3-55	vitamin c
3-56	calcium carbonate
3-56	folic acid
3-56	lansoprazole
3-56	prednisone
3-56	vitamin d
3-57	amitriptyline
3-57	atenolol
3-57	budesonide
3-57	furosemide
3-57	hydroxyurea
3-57	losartan
3-57	paracetamol
3-57	salbutamol
3-57	tramadol
3-58	azathioprine
3-58	glimepiride
3-58	lansoprazole
3-58	metformin
3-58	paracetamol
3-58	prednisone
3-58	tramadol
3-59	deferasirox
3-59	folic acid
3-59	insulin
3-59	insulin
3-59	phenoxymethylpenicillin
3-6	amlodipine
3-6	azathioprine
3-6	isoniazid
3-6	lamivudine
3-6	lansoprazole
3-6	prednisone
3-6	pyridoxine
3-6	tacrolimus
3-6	valganciclovir
3-60	carvedilol
3-60	cyclophosphamide
3-60	enalapril
3-60	furosemide
3-60	lansoprazole
3-60	metformin
3-60	prednisone
3-60	vincristine
3-61	acetylsalicylic acid (aspirin)
3-61	atenolol
3-61	calcium carbonate
3-61	doxazosine
3-61	enalapril
3-61	furosemide
3-61	nevirapine
3-61	prednisone
3-61	simvastatin
3-61	vitamin d
3-62	amitriptyline
3-62	atenolol
3-62	enalapril
3-62	fluoxetine
3-62	hydroxyurea
3-62	isosorbide dinitrate
3-62	lansoprazole
3-62	paracetamol
3-62	simvastatin
3-62	tramadol
3-64	carvedilol
3-64	enalapril
3-64	furosemide
3-64	paracetamol
3-64	tramadol
3-65	paracetamol
3-65	tramadol
3-66	enalapril
3-66	hydrochlorothiazide
3-66	lansoprazole
3-66	paracetamol
3-66	tramadol
3-67	acetylsalicylic acid (aspirin)
3-67	atenolol
3-67	enalapril
3-67	simvastatin
3-68	atenolol
3-68	enalapril
3-68	furosemide
3-68	paracetamol
3-68	simvastatin
3-68	tramadol
3-69	amlodipine
3-69	enalapril
3-69	hydrochlorothiazide
3-69	omeprazole
3-7	atenolol
3-7	enalapril
3-7	furosemide
3-7	metformin
3-7	simvastatin
3-70	amlodipine
3-70	atenolol
3-70	furosemide
3-70	paracetamol
3-70	simvastatin
3-70	tramadol
3-71	acetylsalicylic acid (aspirin)
3-71	metformin
3-71	paracetamol
3-71	simvastatin
3-71	tramadol
3-72	haloperidol
3-72	orphenadrine
3-72	simvastatin
3-72	thiamine
3-73	amitriptyline
3-73	carbamazepine
3-73	paracetamol
3-73	simvastatin
3-73	tramadol
3-74	enalapril
3-74	paracetamol
3-75	paracetamol
3-75	promethazine
3-75	simvastatin
3-76	amlodipine
3-76	atenolol
3-76	enalapril
3-76	furosemide
3-76	paracetamol
3-78	enalapril
3-79	acetylsalicylic acid (aspirin)
3-79	amitriptyline
3-79	enalapril
3-79	hydrochlorothiazide
3-79	insulin
3-79	insulin
3-79	paracetamol
3-79	simvastatin
3-79	tramadol
3-8	amlodipine
3-8	atenolol
3-8	folic acid
3-8	iron preparation
3-8	metformin
3-8	omeprazole
3-8	simvastatin
3-80	atenolol
3-80	enalapril
3-80	hydrochlorothiazide
3-80	paracetamol
3-80	simvastatin
3-80	thyroxine
3-82	metoclopramide
3-82	paracetamol
3-82	tramadol
3-83	paracetamol
3-84	enalapril
3-84	metformin
3-84	simvastatin
3-85	amlodipine
3-85	paracetamol
3-85	simvastatin
3-85	tramadol
3-86	paracetamol
3-86	tramadol
3-87	amitriptyline
3-87	simvastatin
3-87	valproic acid
3-88	acetylsalicylic acid (aspirin)
3-88	amitriptyline
3-88	fluoxetine
3-88	paracetamol
3-88	simvastatin
3-88	tramadol
3-89	atenolol
3-89	atorvastatin
3-89	citalopram
3-89	enalapril
3-89	hydrochlorothiazide
3-89	lansoprazole
3-9	paracetamol
3-9	tramadol
3-90	amlodipine
3-90	enalapril
3-90	hydrochlorothiazide
3-91	acetylsalicylic acid (aspirin)
3-91	simvastatin
3-92	acetylsalicylic acid (aspirin)
3-92	atenolol
3-92	enalapril
3-92	furosemide
3-92	gliclazide
3-92	isosorbide dinitrate
3-92	isosorbide-5-mononitrate
3-92	metformin
3-92	simvastatin
3-93	amitriptyline
3-93	carbamazepine
3-93	enalapril
3-93	glimepiride
3-93	hydrochlorothiazide
3-93	insulin
3-93	metformin
3-93	simvastatin
3-95	enalapril
3-95	furosemide
3-95	iron preparation
3-95	metformin
3-95	simvastatin
3-96	allopurinol
3-96	furosemide
3-96	isosorbide dinitrate
3-96	isosorbide-5-mononitrate
3-96	lansoprazole
3-96	paracetamol
3-96	tamsulosin
3-96	tramadol
3-97	paracetamol
3-97	simvastatin
3-97	tramadol
3-97	valproic acid
3-98	cyclophosphamide
3-98	dexamethasone
3-98	enalapril
3-98	furosemide
3-98	hydrochlorothiazide
3-98	lansoprazole
3-98	paracetamol
3-98	vitamin d
4-1	amlodipine
4-1	furosemide
4-1	hydrochlorothiazide
4-1	losartan
4-100	co-trimoxazole
4-100	efavirenz (EFV)
4-100	lamivudine
4-100	tenofovir (TDF)
4-11	lamivudine
4-11	nevirapine
4-11	zidovudine
4-12	co-trimoxazole
4-12	nevirapine
4-14	efavirenz (EFV)
4-14	lamivudine
4-14	tenofovir (TDF)
4-15	efavirenz (EFV)
4-15	lamivudine
4-15	zidovudine
4-16	digoxin
4-16	enalapril
4-16	furosemide
4-16	spironolactone
4-18	lamivudine
4-18	nevirapine
4-18	zidovudine
4-20	efavirenz (EFV)
4-20	lamivudine
4-20	zidovudine
4-21	efavirenz (EFV)
4-21	lamivudine
4-21	losartan
4-21	nifedipine
4-21	tenofovir (TDF)
4-23	co-trimoxazole
4-23	efavirenz (EFV)
4-23	lamivudine
4-23	tenofovir (TDF)
4-26	digoxin
4-26	furosemide
4-26	spironolactone
4-27	bisoprolol
4-27	digoxin
4-27	furosemide
4-28	bisoprolol
4-28	digoxin
4-28	furosemide
4-29	atenolol
4-29	furosemide
4-3	efavirenz (EFV)
4-3	ethambutol
4-3	isoniazid
4-3	lamivudine
4-3	pyrazinamide
4-3	rifampicin
4-3	tenofovir (TDF)
4-30	atenolol
4-30	digoxin
4-30	furosemide
4-31	carvedilol
4-31	digoxin
4-31	furosemide
4-31	spironolactone
4-32	carvedilol
4-32	digoxin
4-32	furosemide
4-32	spironolactone
4-33	amlodipine
4-33	atorvastatin
4-33	telmisartan
4-34	bisoprolol
4-34	digoxin
4-34	unknown
4-35	bisoprolol
4-35	losartan
4-36	bisoprolol
4-36	pregabalin
4-36	telmisartan
4-37	furosemide
4-37	spironolactone
4-38	bisoprolol
4-38	furosemide
4-39	furosemide
4-39	lisinopril
4-4	efavirenz (EFV)
4-4	lamivudine
4-4	zidovudine
4-40	bisoprolol
4-40	furosemide
4-41	carvedilol
4-41	digoxin
4-41	furosemide
4-41	spironolactone
4-42	amlodipine
4-42	bisoprolol
4-42	hydrochlorothiazide
4-42	telmisartan
4-43	acetylsalicylic acid (aspirin)
4-43	hydrochlorothiazide
4-43	losartan
4-44	furosemide
4-44	lisinopril
4-46	carvedilol
4-46	furosemide
4-46	spironolactone
4-48	bisoprolol
4-48	furosemide
4-49	metformin
4-5	lamivudine
4-5	nevirapine
4-5	zidovudine
4-50	bosentan
4-50	sildenafil
4-52	bosentan
4-52	furosemide
4-52	sildenafil
4-52	spironolactone
4-52	verapamil
4-54	co-trimoxazole
4-56	bosentan
4-56	co-trimoxazole
4-56	sildenafil
4-57	furosemide
4-57	sildenafil
4-57	spironolactone
4-58	amlodipine
4-58	furosemide
4-58	sildenafil
4-6	atenolol
4-60	amlodipine
4-60	bisoprolol
4-60	hydrochlorothiazide
4-60	losartan
4-60	sildenafil
4-62	digoxin
4-62	furosemide
4-62	spironolactone
4-62	telmisartan
4-63	amlodipine
4-63	glibenclamide
4-63	metformin
4-64	atorvastatin
4-64	bisoprolol
4-64	furosemide
4-64	losartan
4-65	amlodipine
4-65	bisoprolol
4-65	furosemide
4-65	hydrochlorothiazide
4-65	telmisartan
4-66	acetylsalicylic acid (aspirin)
4-66	losartan
4-66	metalozone
4-67	co-trimoxazole
4-67	efavirenz (EFV)
4-67	lamivudine
4-67	zidovudine
4-68	benzathine penicillin
4-68	bisoprolol
4-68	co-trimoxazole
4-68	furosemide
4-68	lamivudine
4-68	lopinavir-ritonavir
4-68	tenofovir (TDF)
4-69	furosemide
4-69	sildenafil
4-69	spironolactone
4-7	lamivudine
4-7	nevirapine
4-7	zidovudine
4-71	amlodipine
4-71	metformin
4-71	telmisartan
4-72	amlodipine
4-72	furosemide
4-73	digoxin
4-73	furosemide
4-73	nebivolol
4-74	bisoprolol
4-74	digoxin
4-74	furosemide
4-74	spironolactone
4-75	amlodipine
4-75	hydrochlorothiazide
4-75	telmisartan
4-76	digoxin
4-76	furosemide
4-76	spironolactone
4-76	verapamil
4-77	amlodipine
4-77	bisoprolol
4-77	furosemide
4-77	hydrochlorothiazide
4-77	telmisartan
4-78	carvedilol
4-78	digoxin
4-78	furosemide
4-78	spironolactone
4-79	amlodipine
4-79	bisoprolol
4-79	furosemide
4-79	telmisartan
4-8	zidovudine
4-80	carvedilol
4-80	digoxin
4-80	furosemide
4-80	spironolactone
4-81	furosemide
4-81	metalozone
4-81	spironolactone
4-82	amlodipine
4-82	furosemide
4-82	losartan
4-82	spironolactone
4-83	furosemide
4-83	sildenafil
4-83	spironolactone
4-84	benzathine penicillin
4-84	bisoprolol
4-84	furosemide
4-85	bisoprolol
4-85	furosemide
4-85	hydrochlorothiazide
4-85	spironolactone
4-85	telmisartan
4-86	atenolol
4-86	benzathine penicillin
4-86	enalapril
4-86	furosemide
4-87	furosemide
4-87	hydrochlorothiazide
4-87	telmisartan
4-88	amlodipine
4-88	atenolol
4-88	sildenafil
4-89	pregabalin
4-89	simvastatin
4-90	digoxin
4-90	furosemide
4-90	sildenafil
4-91	atenolol
4-91	benzathine penicillin
4-91	furosemide
4-91	spironolactone
4-92	furosemide
4-92	metformin
4-92	telmisartan
4-92	verapamil
4-93	bisoprolol
4-93	sotalol
4-93	spironolactone
4-94	co-trimoxazole
4-94	lamivudine
4-94	nevirapine
4-94	tenofovir (TDF)
4-97	amlodipine
4-97	atorvastatin
4-97	carvedilol
